# Supplementary material for: High-Risk Genotypes of Human Papillomavirus at Diverse Anogenital Sites among Chinese Women: Infection Features and Potential Correlation with Cervical Intraepithelial Neoplasia
Source: Cancers (Basel). 2024 May 31;16(11):2107. doi: 10.3390/cancers16112107 (PMC11172096; doi:10.3390/cancers16112107)
Supplement: Supplementary file 1 [file cancers-16-02107-s001.zip]

Archive with 1 entries (1 files):
- cancers-2984210-supplementary.pdf
